# Supplementary material for: An integrated RH map of porcine chromosome 10
Source: BMC Genomics. 2009 May 8;10:211. doi: 10.1186/1471-2164-10-211 (PMC2689272; doi:10.1186/1471-2164-10-211)
Supplement: Additional file 1 — SSC10 marker information. This file provides detailed information regarding all markers mapped in this work. [file 1471-2164-10-211-S1.doc]

	MARKER ID (Gene Symbol)	GENE NAME	ACCESSION No.	Forward PRIMER SEQ	ReversePRIMERSEQ	RH12,000-rad MAP#	RH12,000-rad POSITION	SSC10(SEG)*	HSA	HUM SQS START (Build 33)	HUM SEQ END (Build 33)	HUM SEQ START (Build 36.3)	REFERENCE
1	254A10A01		CL335701	TGGTCAAAGGGAACATGTGA	GAAGGCAAGGGATTTAGCTG								Meyers et al. 2005
2	SW830		AF235378	AAGTACCATGGAGAGGGAAATG	ACATGGTTCCAAAGACCTGTG	0	0						Hawken et al. 1999
3	311B11C06		CL350923	ATGAAGGAGGAAGAGCGAGAGTC	TCTTTGGTAGTTCCCTTTCCATGC	20	20	10a	1	190994451	190994647	192794617	Meyers et al. 2005
4	355B10H01					80	80						Meyers et al. 2005
5	UCHL5	ubiquitin carboxyl-terminal hydrolase L5	BI326941	GTTTGGCCCTGAGTAATTCG	GTCTTCCATTCACAGGAACG	154.3	154.3		1q32		191295833	191251512	Rink et al. 2002, 2006
6	GLRX2	glutaredoxin 2	BI340850	ACTGTGTGGTGATTTTCTCCAA	CCTGTCACCTGTCATTGTGC	160	160		1p31.2-q31.3		191341867	191332221	Uenishi et al. 2004
7	TROVE2 (SSA2)	TROVE domain family, member 2	BG383773			180	180		1q31		191327530	191295220	Uenishi et al. 2004
8	RGS2	regulator of G-protein signaling 2, 24kDa	BI326961	GCCCTTGGTGTAAGCTTGAG	TGCTCAGCTTTGCTGTTGAC	191.2	191.2	10a	1q31		191048026	191044792	Rink et al. 2002, 2006
9	RGS2(2ndmarker)	regulator of G-protein signaling 2, 24kDa	BI326961			230	230					191044792	Aldenhoven et al. 2003
10	325A10C08		CL382699	CCACAGTGCCCTAATAATAGTTCG	TGGCAGATAGAATAGCTTCCTTGG	301.2	301.2	10a	1	188400392	188400577	190200534	Meyers et al. 2005
11	267A20H08		CL338854	TCTTTCCATCACATGACTTTCTCC	TAGCCTCTTTAGTAGCAGTTGCC	310	310	10a	1	187047296	187047350	188847331	Meyers et al. 2005
12	S0038		CL347971	GGGTTTTCTATTGTGTTACCATTGG	GCCTGACTTCACACTGTACTGCA								Hawken et al. 1999
13	338A11F05		CL359901	GATTATGCCTCCCTTATTGGTGTG	GAGTTTAATCTGTCCTGGTTCCAC								Meyers et al. 2005
14	SWR136		AF235437	TTCTCTGCCGTCACTCACTG	CTGGGACCCTCCATATGATG	509.3	509.3						Hawken et al. 1999
15	426A11G11		CL379188	TCTCTGGTGTCAGTCTTCTAATGC	GCCAATCGCAAGCATATTTGTTTC	524.4	524.4	10a				186395467	Meyers et al. 2005
16	KCTD3	potassium channel tetramerisation domain containing 3	BI119230	TGAGAGAATGTGAGGGGTCC	GATCCCAGAACTTGAGCAGC	640.8	640.8		1q41		213861696	213807358	Rink et al. 2002, 2006
17	Q8WX16	KCTD3 potassium channel tetramerisation domain containing 3							1q41			213807358	Uenishi et al. 2004
18	ESRRG	estrogen-related receptor gamma		CTGCACATCTGCAAAGCAAT	CTGTCATCCTGAAAGGCATAATAA				1q41			214743211	Uenishi et al. 2004
19	333B20B04		CL386296	GGTCCCATGAGGCCCACAGG	GCAGGCTTCCTTCAGGTCCAC								Meyers et al. 2005
20	EST-AR057F04		DW338135	ACAGAAAGACCGGTGGACAG	ATGGCTCACCTCACTAACCG	700	700					20481000	Rink et al. 2002, 2006
21	SW249		AF235249	GAAAGCAGGACTTGCTCCTG	ATCATCACTCTCCCAACATGG	725	725						Hawken et al. 1999
22	EST-AR033B10		BI132682	CTCCGCTGGAGTTATTTGAG	ACCTGGCTGATTCAAGTGCT	725	725						Rink et al. 2002, 2006
23	TGFB2	transforming growth factor, beta 2	BE032182	TGTCCCAGGATTTAGAACCG	GCTGCATTTGCAAGACTTTACG	750	750		1q41		216684584	216586200	Uenishi et al. 2004
24	402A11B05		CL352978	GTCCTGGCTTTCCATCTGAA	GGAGGTAGCGTGGAAGAAGA	780	780	10b				217399904	Meyers et al. 2005
25	SW443		AF235297	ACAAAGGCCAAGCCACATAC	TCACCAGGTTTCTGGGTTTC	781	781						Hawken et al. 1999
26	SW767		AF235359	TGCGTGACTAGAACCCTGTG	TCACGCAGAACGTTTCAGAC	796	796						Hawken et al. 1999
27	285A11C08		CL388648	CCTCAAAAGTTGTTCCCAAAGTAG	TTAGGTATGCGGTTGTGAAGTG								Meyers et al. 2005
28	416B20D12		CL409130	CACCACAGCAGGAGCCCTAATATG	CCGTCTATGCGTCTCTGTGTCTG								Meyers et al. 2005
29	DUSP10	dual specificity phosphatase 10	BF199072			830	830	10b	1q41		219982141	219941389	Meyers et al. 2005
30	SW1894		AF253731	CTCACTGCAAAAACAGGTCTTG	CCTAGGTCTTAGGCTTCTAGGTTG								Hawken et al. 1999
31	311870027		BI326941	AGGCTCTGGAGATGCTTGAG	CTTGATGCTGAGGTGCAAGA								Meyers et al. 2005
32	TAF1A	TATA box binding protein (TBP)-associated factor, RNA polymerase I, A, 48kDa	CL386369						1q42			220829878	Meyers et al. 2005
33	WDR26	WD repeat domain 26	BI304907	TGTGAAGTGCCCTCTCTGAA	GCACATTGACCCTGATGATG	963.2	963.2		1q42.13		222691358	222639468	Rink et al. 2002, 2006
34	KMO	kynurenine 3-monooxygenase (kynurenine 3-hydroxylase)	BW962299						1q42-q44			239762330	Uenishi et al. 2004
35	309A10G04		CL349324	CAGGTACAAAATGAGAAGCTACGC	CACCTGTTATCAGTGGCATTGTC	960	960	10c	1	237965945	237966379	239736459	Meyers et al. 2005
36	PARP1 (ADPRT)	poly (ADP-ribose) polymerase family, member 1	AW482675			970	970	10d	1q41-q42		224662399	224615015	Uenishi et al. 2004
37	263A11F10		CL336548	TTGTTACTGAGGTATGTGGTCCTG	AGCTCCTCTTGGTACCTTCCTG	988.3	988.3	10d	1	221406525	221406708	223065710	Meyers et al. 2005
38	LBR	lamin B receptor	BW999661	GACTCGTCGGAGCATCTTTG	CCTGGCGCAGAGATAAACAC	1024.7	1024.7		1q42.1		223683250	223655827	Uenishi et al. 2004
39	286B10G01		CL389358	AGCAACCAGGCAGAACCAACC	AAGGACCCGACCGCAGAGAG	1040	1040	10d	1	222358964	222359206	224018149	Meyers et al. 2005
40	EPHX1	epoxide hydrolase 1, microsomal (xenobiotic)	AB000883	CACTTGAACGTAGCCCTGGT	GCTCTCCCTCATCAAGGTGT	1060	1060	10d	1q42.1		224099883	224064417	Aldenhoven et al. 2003
41	UMNp33		AF511203	ATTCCACCCCTAGCCTGG?	CTACACCGCCTTCTAAACTTCG	1070	1070		1		.		Korwin-Kossakowska et al. 2002
42	C1orf55 (FLJ35382)	chromosome 1 open reading frame 55	BI326898			1092.8	1092.8		1q42.12		224253655	224237026	Rink et al. 2002, 2006
43	UMNp780		AY285495	GCTATAGTCTGGCTGCTGGG	AGTGACCATCTGGCTATGCC	1130	1130						Fahrenkrug et al. 2005
44	EST-AR075C09		BI327155	CCATGCTGACACTTTCCTGA	TCTTCCAGCAGCAGCCTTAC	1172.7	1172.7						Rink et al. 2002, 2006
45	PSEN2	presenilin 2 (Alzheimer disease 4)	BW999663	CATCTACACGCCGTTCACC	TACTTGTAGAGCACGACCAG	1180	1180		1q31-q42		225150422	225124887	Uenishi et al. 2004
46	268B21C05		CL339448	CTCCAGAATTCAGGGGCTAGG	TTCGCAGGCTGACTTCTTGG								Meyers et al. 2005
47	ITPKB	inositol 1,4,5-trisphosphate 3-kinase B	BI186598	AGACACTGGTGCCCAGGA	GGTCCAGAGTATGCAGGAAG	1220	1220		1q42.12		224993647	224886014	Rink et al. 2002, 2006
48	272A21B12		CL347343	CTGGGATCTGTGGACCGACTG	ACACACCCAGGAGGAAGATGC	1243.9	1243.9	10e	1	239590636	239590793	241454920	Meyers et al. 2005
49	416A20C02		CL322633	GGTGCAGTTCCTGAGAAAGCCAAC	CCAGCAGCAGGTTGAGCAGAAC	1297.9	1297.9	10e	1	240561692	240561831	242426803	Meyers et al. 2005
50	FBP1	fructose-1,6-bisphosphatase 1	AK233435	GCCTTCGACACCAATATCGT	GGTGGAGATGGCTTTGACC	1310	1310		9q22.3		96611286	96441624	Uenishi et al. 2004
51	UMNp876		AY285563	TTCATTTAACCAAAATCCCTGG	CAGAAACCATTTCTTTCAAGGG	1330	1330						Fahrenkrug et al. 2005
52	SW497		AF235312	TTAGGAACGTCTGGGTTTGG	TGGGAGCTTCCATGTGTTG								Hawken et al. 1999
53	252A21E12		CL334954	GGTGTTCCTGTGATAAGCCCG	TTGTGCCCAGAGCCGATCC	1369.1	1369.1	10e	1	242033326	242033847	243898448	Meyers et al. 2005
54	S0351		L29227	AGAAGGCGAAGGACCAGGATCG	GCGTGCAGCTCTGATTTGACCC	1404.6	1404.6						Hawken et al. 1999
55	UMNp531		AF511341	GGTGCAGCCCTCAAAAGAC?	TACGTGGACAGCTAAAAATTGC	1423	1423						Krause et al. 2002
56	TLR5	toll-like receptor 5	not found	AGACAACCTTCCTGCTGCTC	GGAAGCATTGCTCAAGAACC	1479	1479		1q32.3-q42		221383247	221350270	Uenishi et al. 2004
57	SW2491		AF225165	GTGTTTGGAAGGAACTGGTAGC	GTATGCACAGGAAGTGAACAGC	1502.9	1502.9						Hawken et al. 1999
58	404B2D02		CL322389	TGTCAGGTTCCATGAGGACA	ATGCGTGCTTGATTTGGATA	1505	1505	10e	1	242711143	242711282	236091335	Meyers et al. 2005
59	311768585		311768585	CCACCTGAAAGCCTCATCTC	TCGATCCATACCTGCTTTCC	1520	1520	10f					Meyers et al. 2005
60	EST-AR038F06		BI132980	GTAAATGCATGAATGTGGCG	GGCTGATGGAAACATTTCGT	1526.1	1526.1		1	220460016	220460136		Rink et al. 2002, 2006
61	KIAA0483	FBXO28, F-box protein 28							1q42.11			222368436	Uenishi et al. 2004
62	CAPN2	calpain 2, (m/II) large subunit	U71320			1530	1530	10f	1q41-q42		222030343	221955970	Meyers et al. 2005
63	EST-AR078E06		BI327396	CCTTTAGATCCTCCCCTTGC	CCAAGAGACCCAGTGCTGTT	1537.2	1537.2						Rink et al. 2002, 2006
64	310A11B03		CL349965	TTTCGGACGCATTCAGGTAAAACC	AGAGGACCAGAATATTGCCCGTTC	1553	1553	10g	1	193607741	193607880	195407907	Meyers et al. 2005
65	CRB1	crumbs homolog 1 (Drosophila)	BG384019	GTTTGCAGCCAGTGAATGAC	GGCCCTGTGTGTTGTCAGTA	1555.8	1555.8	10g	1q31-q32.1		195714208	195504029	Uenishi et al. 2004
66	EST-AR095A03		BI336380	CAGTCCCAATTTGATCACCA	GCATTCCCGTACTTCGTACC	1571.9	1571.9						Rink et al. 2002, 2006
67	UMNp885		AY285571	GAATGCAGAATATTGGAAAAGC	TTTGGTTTGTGCTTTACCAGG	1610	1610						Fahrenkrug et al. 2005
68	SW2195		AF253817	TCCTGAGAGGCTTAGGATGG	TCCCTTCTATGGGGTGTGTG	1619.3	1619.3						Hawken et al. 1999
69	309B11E01		CL349689	AGCACGTAATTCGGGTAATCAGAG	GTAGAAGAATTCACTGTGGCTTGG	1623.7	1623.7	10g	1	194880602	194880821	196680768	Meyers et al. 2005
70	EST-AR028G06		BI119445	GCAACCTGGGTTGGACATAG	GAATCCGTGGTGATTAGCGT	1630.5	1630.5						Rink et al. 2002, 2006
71	EST-AR077G07		BI327325	TGTGCTGTTTCAGATGAGCA	TGCAGCCATTATGGAAAACA	1650.2	1650.2						Rink et al. 2002, 2006
72	EST-AR077H08		BI327392	CTTTTCTTCCTCGCGTTCAC	GTCAAAGCGTCTCTTGGCTC	1657.1	1657.1						Rink et al. 2002, 2006
73	PTPRC	protein tyrosine phosphatase, receptor type, C	UNR6214C09	TTCATGTGAGAGCCAGATGC	CAGGACAAAAGCGATCAACA	1670	1670		1q31-q32		196993035	196874424	Uenishi et al. 2004
74	KIAA0042	FIF14, kinesin family member 14							1q32.1			198856485	Uenishi et al. 2004
75	SWC19		AF225192	CCAGGACACAGTGAGGGG	AAGCCAGGTTGTCCCTCC								Hawken et al. 1999
76	UMNp1049		AY285206	CCTGGTTCCTGCTTTCTCAG	GTTAGACAACAAGCAGCACAGG	1760	1760						Fahrenkrug et al. 2005
77	NR5A2	nuclear receptor subfamily 5, group A, member 2		GGGACCACACTCAACAACCT	GCACCAAGAATTTCAGACACACA	1768	1768		1q32.11		198413175	198263353	Uenishi et al. 2004
78	287A21G01					1775	1775						Meyers et al. 2005
79	ELF3	E74-like factor 3 (ets domain transcription factor, epithelial-specific )	AW429831	ACTACAAGCGGGAGATTCTAGAGC	CGCCCGACAACCTCTTCT	1780	1780		1q32.2		200252939	200243696	Uenishi et al. 2004
80	272B20A04		CL347564	CCCCAAATGTCCCCTTTTCCC	TCAGCGTTCCCAGAGCACTC	1814.5	1814.5					46060746	Meyers et al. 2005
81	UMNp925		AY285601	ACGTCAGACAAATTCCTGGG	CATGCGTCTGAATTTTGGTG	1820	1820						Fahrenkrug et al. 2005
82	TNNI1	troponin I type 1 (skeletal, slow)		AGCTCAAGGTGCTGGATCTG	CCTCCTTCTTCACGGACTTG	1821	1821		1q31.3		199665617	199640248	Uenishi et al. 2004
83	CSRP1	cysteine and glycine-rich protein 1		TGGACAGTACCACCGTAGCC	CCTTGTCCATGCTCAGTGTG	1825	1825		1q32		199745207	199719281	Uenishi et al. 2004
84	287A21E01		CL389880	TGTTCAAAGATTTACCATGCCAGG	TTATCACCGAGATGCCGTAAGTC	1830	1830	10g	1	198449414	198449609	198357702	Meyers et al. 2005
85	311838556		311838556	GGCTGAGATGAACGATGGAT	CTGCCAGTTATGCCTTCACA	1835	1835	10g	1	198793437	198793523		Meyers et al. 2005
86	UMNp875		AY285562	AGAGGAAACAGCTGGAGAAGG	TTCCCAAGCATTCTCATTCC	1840	1840						Fahrenkrug et al. 2005
87	RNPEP	arginyl aminopeptidase (aminopeptidase B)	BW999659	AGTTTGACCGCTGGCTGAAC	CATGTCCAGCGCTTCGGT	1850	1850		1q32		200241898	200218123	Uenishi et al. 2004
88	CTSL2	cathepsin L2	BI132604	AACCTGGTGGACTGTTCTCG	CCTTCATAAGGGCCTTCTCC	1860	1860		9q22.2		99010459	98834758	Rink et al. 2002, 2006
89	EST-AR095H03		BI336382	CGTTCCGCTCTTTCGTTG	CTCCCTGAGCTCGGGTCT	0	1860.1						Rink et al. 2002, 2006
90	249B21E11		CL333492	TCAGGTAGAACAGCACGAAGG	CTGTCAGCATCCTTGGAATGG	22.9	1882.9	10h	9	92303265	92303697	97885632	Meyers et al. 2005
91	UMNp104		AF375724	GTTCATTGGTGATATCCTGTAAGTG	CTACAAAGTCAGCATCACCCTG	50	1910						Korwin-Kossakowska et al. 2002
92	286A10F10		CL389048	AAGGTCTTCACAGCATTACACTC	AGTTCCACAAACACAAATTGAGTC	72	1932	10h	9	91367371	91367855	97108058	Meyers et al. 2005
93	EST-AR054D10		BI244810	GCCTTCCTGCTTGTAAGTGC	GTGGAAGCTCATTCCTCTCG	98	1958						Rink et al. 2002, 2006
94	311755245		311755245	CACTTGCCACATGATTGAGG	CAAGCCAAAGCATTTCTGAC								Uenishi et al. 2004
95	311780659		311780659	AGGCTTTGCTTCTGCAGGTA	AGAGGAGATGGCTTTGATGG	135	1995	10h	9	90654965	90655137		Meyers et al. 2005
96	DAPK1	death-associated protein kinase 1		TTGCTGTCGTGAAGAAATGC	TCCCGCTCGATATCCTCC				9q34.1			89302576	Uenishi et al. 2004
97	251A10G03		CL334154	CTGTCCGTGAATCCACAAGACTTC	ACGTTGCAGACCACTGATAACAC	223.7	2083.7	10i	9	82891930	82892439	88526722	Meyers et al. 2005
98	ISCA1	iron-sulfur cluster assembly 1 homolog (S. cerevisiae)	BI119075	TCATCGAGAAGAAAGCACAGC	TCCAATAAGCCCCAGAGCA	260.4	2120.4		9q22.1		88256319	88238327	Uenishi et al. 2004
99	ZCCHC6	zinc finger, CCHC domain containing 6	CL350532			270	2130		9q21		88328235	88261514	Uenishi et al. 2004
100	SWR198		AF235440	TTTCATCAGCAACTTCAGAAGG	GGTGCGGCCCTAAAAAAAAG	295.9	2155.9						Hawken et al. 1999
101	SWR1849		AF253897	CCTGTTCTGCCTCTAGCCTG	CTGAGAAGCCTGTGCATCAG	310	2170						Hawken et al. 1999
102	NTRK2	neurotrophic tyrosine kinase, receptor, type 2	AW416646	TGGTGCATTCCATTCACTGT	TACTCATTCTTGGCCACTAAC	311.8	2171.8		9q22.1		86996275	86643559	Uenishi et al. 2004
103	DG36					323.1	2183.1						Rink et al. 2002, 2006
104	260B21E11		CL341585	AGTCGGCTCATGGGAGTCTG	CTTGGCTAGAATGGGCTTTGTTAC	339.9	2199.9	10i	9	80646125	80646237	86280883	Meyers et al. 2005
105	DCLRE1A	DNA cross-link repair 1A (PSO2 homolog, S. cerevisiae)	CL389880	GTCGGGATGTGTTCATTGACG	TTCCCTCTGTATCCCACCAG	386.4	2246.4		10q25.1		115604132	115584474	Uenishi et al. 2004
106	UBQLN1	ubiquilin 1	BI182560	TGCAGTAGAATTCTGCCCAGT	GGTGGTAATCCATTTGCTTCT	413.7	2273.7		9q22		85681984	85633744	Rink et al. 2002, 2006
107	325A10E05		CL382719	CGCTATGGCATGGAGACACAG	CACTGAGAACTCTGAGCTGGATG	435.4	2295.4	10i	9	79695354	79695777	85330119	Meyers et al. 2005
108	248A21H11		CL328372	AATCCAGCATGCTCCTCACT	ATCCCATCCTTCCCCAATAG	449	2309	10j	9	34703642	34703994	34703641	Meyers et al. 2005
109	SSC25A02		BI327396			450	2310						Hawken et al. 1999
110	SSC10G07					450	2310						Hawken et al. 1999
111	SNCG	synuclein, gamma (breast cancer-specific protein 1)				465	2325		10q23.2-q23.3		88712997	88708355	Uenishi et al. 2004
112	CCL21	chemokine (C-C motif) ligand 21	BI132784	TGGCTCAGTCACTGGTTCTG	GAACAGGATAGCTGGGATGG	480	2340		9p13		34700147	34699002	Rink et al. 2002, 2006
113	DNAI1	dynein, axonemal, intermediate chain 1	BG384461	GGCTGAAGAAGAACTGATAACTCC	GAGGGGGTTGTTGAAGGTCT	498.7	2358.7		9p13.3		34510982	34447412	Aldenhoven et al. 2003
114	UBAP1	ubiquitin associated protein 1	BF702159	TGGCTCTCAGGACACACTCA	CAATGTCACAAGTGCCCAAT	523.2	2383.2		9p13.3		34242521	34169011	Uenishi et al. 2004
115	398B11F03		CL364770	ACTTTCACCCCTCCAAATCATTC	ACATCTGCTTTGTTTGTTCTAAGG	529.5	2389.5					34121503	Meyers et al. 2005
116	WDR40A	WD repeat domain 40A	UNR6171D04	GCAAAATGCTGGATGCTACA	TCAAACGCATTACCCATCAC	530	2390		9p11.2		34117397	34076522	Uenishi et al. 2004
117	AQP3	aquaporin 3 (Gill blood group)	BI340850	ACAGCCTCCCTCATCGTGT	AGCCAGCAATGGCAGTGAAG	547.2	2407.2		9p13		33437609	33431152	Rink et al. 2002, 2006
118	B4GALT1(2ndmarker)	UDP-Gal:betaGlcNAc beta 1,4- galactosyltransferase, polypeptide 1	BI132694	AGCCCAAGTCCTCAAGGATAC	GAAGGCCACTGAATGGAAGA	550	2410		9p13		33157354	33100635	Rink et al. 2002, 2006
119	B4GALT1	UDP-Gal:betaGlcNAc beta 1,4- galactosyltransferase, polypeptide 1	BI119104	ACCCTTTTGTTCCTTTGCCT	GAGGTAGGCTTGGGGAAGAC	570	2430		9p13	33102765		33102591	Rink et al. 2002, 2006
120	299B21B10		CL440149	GATCACCACTGCACCAGAAGG	AGGGCAAACCACAGGAGGAG	575	2435					33429487	Meyers et al. 2005
121	DDX58	DEAD (Asp-Glu-Ala-Asp) box polypeptide 58	AF181119	TGGACTTTGTGAAGCCATTG	ACATTCAGCTATTTCAGGAAGGA	630	2490	10j	9p12		32516322	32445703	Uenishi et al. 2004
122	ACO1	aconitase 1, soluble	BI244694	TGTCCTGGCTGAGAGTTACG	TTTGAGGGTTTCTGGAATGC	632.5	2492.5		9p21.1		32440834	32374618	Aldenhoven et al. 2003
123	275B21F07		CL342874	AATTGATGTAAAGTAATGCCTGGG	GCGGCTTCATTCATAACCATC	654.4	2514.4	10j	9	32258349	32258454	32258343	Meyers et al. 2005
124	UMNp599		AF511383	AAATAATGTTAGTTTCCCAAAAGTTC	TTTTTTCTCTGAAATCCTTAATTCC	660	2520						Fahrenkrug et al. 2005
125	426A21F06		CL379292	TGACTCACATACTGTCCCTCCTG	CAGTGCTTTCATGGAACACCTTTG	675	2535					30890445	Meyers et al. 2005
126	SWR334		CL379292	CAAGTCAAAGACAGATACTCTGTGTG	TGTGGCATAGTTTCAGATGAGG	705	2565	10j	9	30890468	30890883		Hawken et al. 1999
127	UMNp238		AF511145	ATCTGAAAAACTGTTCTATTTTGGG	CAATTATTCCCTAGCACGTATGC	715.8	2575.8						Krause et al. 2002
128	SW1041		AF225083	ATCAGAAAATGGTCAACAGTTCA	GGAGAATTCCCAAAGTTAATAGG	740	2600						Hawken et al. 1999
129	SWR158		AF235438	TCCAATTCAACTCCTGGCTC	GAATGTGCACATACCACATGC	749.9	2609.9						Hawken et al. 1999
130	SW1405		AF253612	TTCTAAGAAACTTTTCAACAGCC	GATCTCACTTGTGAGTGGAATC	784	2644					29773008	Hawken et al. 1999
131	277A11F01		CL343692	TTACCAACCGTGCATGTACTG	TGCTGATTCAAAGAGACGATAATG	822.9	2682.9	10j	9	29773004	29773348		Meyers et al. 2005
132	306B20B01		CL372717	TGGCGTACTCTTCAACTGATTGTG	AGGCTTCGAGGTGTAGATCAACTG	919.9	2779.9	10j	9	28853355	28853754	28853354	Meyers et al. 2005
133	250A10A12		CL333525	ACCTCACTTCATGCATTATCAGC	GTCAAGAAAGGAGCTGTATAAGTG	1035.3	2895.3	10j	9	27647434	27647814	27647444	Meyers et al. 2005
134	289B21A10		CL368925	TGAACAACCGCATCCGCAAGC	CGCAGAGAGGGGTGGGTGTAG	1098.7	2958.7	10k	10	28183041	28183244	28072808	Meyers et al. 2005
135	WAC	WW domain containing adaptor with coiled-coil	BI304864	AGTCCATTCTTACGTGGTGC	CGTGTGTTCCATTTCCCTCT	1221.9	3081.9		10p12.1		28951868	28861428	Rink et al. 2002, 2006
136	MAP3K8	mitogen-activated protein kinase kinase kinase 8	BI244929	GGTCACATTCTCATCCTTTGG	ATGGCAACTGACTTCTTGGG	1240	3100		10p11.2		30790768	30762872	Rink et al. 2002, 2006
137	402A21F10		CL353171	CAACATGACGGGTCAAATCAACTG	TGGCTAATTACAGCAGCAAGAGAG	1273.4	3133.4	10k	10	30900820	30901036	30790587	Meyers et al. 2005
138	SVIL	supervillin	UNR6224H04	AGGGTCTTGTGAGCCTGTGT	GGAGTTAGTTCTGCCACCGA	1346.2	3206.2		10p11.2		30064736	29786283	Uenishi et al. 2004
139	ZEB1 (TCF8)	zinc finger E-box binding homeobox 1	BG384965	CAGACGATGAAGACAAACTC	CTCCCTTCTCTTGCACTGCT	1401.5	3261.5		10p11.22		31858748	31648132	Uenishi et al. 2004
140	SW1991		AF253765	CTCTTGCAAACTCCACCCTC	ACCACATAGATATAACCCCCCC	1422.5	3282.5						Hawken et al. 1999
141	301A10H01		CL371050	TGTGGGATGTGATAAAATGCTTGG	CACCAGTGCTTACTATGAATGCTG	1433.4	3293.4	10k	10	32263570	32263726	37841629	Meyers et al. 2005
142	EST-AR026A10		BI119319	CATCAGTGGGAGGGGACTAA	TTTGCCACCCAGATCCTAAC	1446.5	3306.5						Rink et al. 2002, 2006
143	VIM	vimentin	BI186498	TTTCAGGAGCGCAAGATAGG	TTGAAGCAGAAACAAGTTGGTC	1496.9	3356.9		10p13		17319598	17310264	Aldenhoven et al. 2003
144	251B21F12(strong)		CL334672	TCCCAAAGCTTCCTGAAGTCC	ATCGTCCTTGAAGGTCTCTGG	1500	3360						Meyers et al. 2005
145	251B21F12(all)		CL334672	TCCCAAAGCTTCCTGAAGTCC	ATCGTCCTTGAAGGTCTCTGG	1503.8	3363.8						Meyers et al. 2005
146	UMNp43		AF375675	ATTAGCCTCCCAGCCTGG	AGCATCAGGAAAAGGAAAAGG	1504	3364						Korwin-Kossakowska et al. 2002
147	STAM	signal transducing adaptor molecule (SH3 domain and ITAM motif) 1	BI186677	GCAGCCGTATTCTCAGAAGG	CCTTCTTGAGTCGTGGAACC	1523.5	3383.5		10p14-p13		17797919	17726130	Rink et al. 2002, 2006
148	273B20A07		CL347971	TGCTCCCTGTACTAGGTGAGATGG	TGTTACTAGGTTCCCACTCCACGG	1569.7	3429.7	10l	10	18875741	18876007	18765508	Meyers et al. 2005
149	EST-AR095A11		BI336396	TGGCCTTTCTCAGCTCATCT	AGCCTGGGACTGGACCTAAT	1603.4	3463.4						Rink et al. 2002, 2006
150	SW1103		AF253575	TCTCTGGATGTGAGATGCTAGG	TGCAAGGGTTTCAGGAACTC	1749.7	3609.7						Hawken et al. 1999
151	S0039		BI336396			1790	3650						Hawken et al. 1999
152	SW2000		AF225131	TTCCCTCGTGAAAACCCTC	CACTCAGCCCCAGACACC	1849.9	3709.9						Hawken et al. 1999
153	EST-AR087E06		BI327396	CATGAAAGATGGAGGGGCTA	GTTCTTCCGTCTCCTTGCTG	1974.2	3834.2						Rink et al. 2002, 2006
154	SW920		AF235403	CATGGAGCTGAACTTGCAAA	ATCAAGCCCAACTTAAGAATACA	1999.2	3859.2					15294090	Hawken et al. 1999
155	339B10G02		CL360508	ATCCAGGCAGTTCAAGAAGTTAAG	TCATCTGTTCTGCTTCTCAGTGG	2022.7	3882.7	10l	10	15404379	15404699		Meyers et al. 2005
156	SWR493		AF235455	ATATTTAACCCATTGCAGCATG	CTGCAGCTCCACTTAGACCC	2025	3885						Hawken et al. 1999
157	269B10G09		CL346052	GTGCTCCCCAGAGAGTAGTAAAAG	AGGCTATGTAGGGTTGTTCTATGG	2075.1	3935.1	10l	10	14458602	14459087	14348369	Meyers et al. 2005
158	268A20B07		CL339062	TTTACTGGGCTGTCTCTGTGTTTC	TCCATCTGCGACCCTTTCTTTTG	2126.4	3986.4					13156802	Meyers et al. 2005
159	EST-UNR6162F03		UNR6162F03	CCCTTGTGGCACAGTAGGTT	TTGGTCCATGCCCACATTAT	2142.4	4002.4						Rink et al. 2002, 2006
160	SW2043		AF253778	CATATTGGGATAAATCATTTCATCA	GGTTTTAAATTGGCAAGCCA	2150	4010						Hawken et al. 1999
161	PHYH(2ndmarker)	phytanoyl-CoA 2-hydroxylase	BF711970	AGAATCTGCAGAGGGGAGGT	AAATTTTGGACCTTGGAGAC	2160	4020		10p13			13359802	Uenishi et al. 2004
162	PHYH	phytanoyl-CoA 2-hydroxylase	BI327782	CACTGGGATTGATGCTGATG	GAATCTCAGGAAGGGTGCAG	2165	4025		10p13		13384418	13359806	Aldenhoven et al. 2003
163	SWR1829					2200	4060						Hawken et al. 1999
164	FRMD4A (FLJ10210)	FERM domain containing 4A	BF702159	AGCTGTGCACCGACTATTCC	CAGGCACCAATCCTCAATG	2210	4070	10m	10p14		14412889	13725712	Uenishi et al. 2004
165	281B11A06		CL387543	AGTAACCTTTGGAATTAAGTGGGG	ATGAAACACGGTTGACCTATTGTG	2230	4090	10l	10	13267035	13267136	26497750	Meyers et al. 2005
166	PRTFDC1 (RRTFDC1)	phosphoribosyl transferase domain containing 1	BI336329	GCTCCATTGGCACTCAAGTT	TCCAAGGCACCGTAGAAGAC	2240	4100		10p12.31		25281539	25177560	Rink et al. 2002, 2006
167	264A11B04		CL337146	CACGACCTTTGCCCTCAGAATTTG	GTGATGTGACCCTGGACCTTGG	2241	4101						Meyers et al. 2005
168	367B10F10		CL337146	CCCTCCTCTCTGAAGATGCCC	CCTTCCCAGGTGGTCTGACAG	2246.2	4106.2	10m	10	25347042	25347289	25236566	Meyers et al. 2005
169	430A11E09		CL367508	ACTCCACACACTGGGCATTTC	GTTTCGCCACAAAGCACACTC	2310	4170	10m	10	24194040	24194119	24083648	Meyers et al. 2005
170	MSRB2	methionine sulfoxide reductase B2	CL411865	CCACAGAAGCACTTTGGGTT	GCTCTTTCAGATCCTCGCAC	2314.9	4174.9	10m	10p12		23450948	23424441	Meyers et al. 2005
171	UMNp1115		AY285260	CGTTAGGCTATCTCTTCGATGG	TTGCAGGCACTAGTATGTCAGG	2356.8	4216.8						Fahrenkrug et al. 2005
172	UMNp460		AF511295	GCTCAATTTCATACCTAAAGCC	GAAATGACATCTTTTCCTTGCC	2360	4220						Krause et al. 2002
173	PIP4K2A (PIP5K2)	phosphatidylinositol-5-phosphate 4-kinase, type II, alpha	BG384965			2374	4234		10p12.2		23043490	22863772	Uenishi et al. 2004
174	EST-AR076B09		BI327297	TTGCCTGGAGCTTCTTCACT	CCACTCTGGGAGATGCAGAT	2406	4266						Rink et al. 2002, 2006
175	PIP4K2A (PIP5K2A)	phosphatidylinositol-5-phosphate 4-kinase, type II, alpha	BI133082	AGTGAAGCACACCTCCTCGT	TTAAGATGCACACACGCACA	2421.9	4281.9		10p12.2			22863772	Rink et al. 2002, 2006
176	295B11A07		CL370390	ACCCCAGGAGACATAGATCCC	GGTGGTGCAGCAGGTTAAGG	2487.7	4347.7	10m	10	22345040	22345097	22234678	Meyers et al. 2005
177	UMNp705		AY285455	TTGCCACTCTATCTCTTTCTGG	ATGGGCCCAAATATATGAAGC	2490	4350						Fahrenkrug et al. 2005
178	MLLT10	myeloid/lymphoid or mixed-lineage leukemia (trithorax homolog, Drosophila); translocated to, 10	BI336904	TACCCATCAACAACCTGCTG	TTGTCACCTTCTGACTTGCG	2520	4380		10p12		22072565	21863100	Rink et al. 2002, 2006
179	396A20G09		CL364296	CTACCGCTGTGGCTTCTGAGG	AGGACTTTCATGCCCGCTCTG	2563.9	4423.9	10m	10	21130601	21130839	21020282	Meyers et al. 2005
180	EST-AR037F03		BI132933	GCAGTGAAGGATGTTCCCAT	GTCATGCTTTGCAGGTCAGA	2593.8	4453.8						Rink et al. 2002, 2006
181	261A20C09		CL341801	GTATTCCTTGGGCGGTGTAGC	TGGATGTCGCCACTGCTTATG	2639.8	4499.8	10m	10	19796916	19796967	19686652	Meyers et al. 2005
182	EST-AR085A08			GGAAGCAAATGCTAAGAGCG	CTAGCGGAGTCTTTTGTCGC	2648	4508						Rink et al. 2002, 2006
183	ITGB1(2ndmarker)	integrin, beta 1 (fibronectin receptor, beta polypeptide, antigen CD29 includes MDF2, MSK12)	UNR6231A07	CCCTTTGCTACGGTTGGTTA	GGAATGCCTACTTCTGCTCG	2687.1	4547.1			33229348		33229326	Rink et al. 2002, 2006
184	ITGB1	integrin, beta 1 (fibronectin receptor, beta polypeptide, antigen CD29 includes MDF2, MSK12)	BI097831	TTGTTTGCAATTTGGGGTAAG	CGGAATTCAAACAGTGAGGAG	2705	4565		10p11.2		33287143	33229326	Rink et al. 2002, 2006
185	333B21A03		CL386369	CCTGGCATTTCTAGGCTGGATGG	TGGCACGGAGGGAGGACTTG	2690	4550	10n	10	33523600	33523997	33413411	Meyers et al. 2005
186	NRP1	neuropilin 1	BE032182	AGAGGGCGATGAGAACATCT	TCAACTTCACACCATCCACC	2710	4570		10p12		33665196	33506426	Uenishi et al. 2004
187	UMNp1237		AY285354	AGCCACAGGCACAGAGATG	CTCAAAATACCCGAAGAACAGG	2728.9	4588.9						Fahrenkrug et al. 2005
188	UMNp924		AY285600	TGCTGCAGATTGCAAAAAAG	AATTTCAAGATGCACAGCAGG	2730	4590						Fahrenkrug et al. 2005
189	NIPSNAP3B	nipsnap homolog 3B (C. elegans)	BG383773	CTCATCTTTTGCCACAGGA	CCTTATTCAGTCTGCCTCCAA	2740	4600		9q31.3		106748605	106735305	Uenishi et al. 2004
190	403B21E06		CL353868	ACAAAGCAGAAATGAAGCAAACAC	AAGTCACAGGAGAAGGTCAGTG	2742	4602	10n	10	34818594	34818946	34708361	Meyers et al. 2005
191	278B20E07		CL344542	CCGCATGAACGCCTCAGGAAG	CGTGGGAAGGAGCAGCAGC	2745	4605	10n	10	36015404	36015471	35905171	Meyers et al. 2005
192	416B21C07		CL409181	AGAATTTTAACCTCCCTTTGGTGC	ACCCGTCGCCTTAGCATCC	2748	4608	10n	10	36514846	36515040	36404613	Meyers et al. 2005
193	CREM	cAMP responsive element modulator	AW429831	ACTGGTGACATGCCGACTTAT	TGCCTCCTCTGCTAGTTGCT	2767.1	4627.1		10p12.1-p11.1		35541892	35455807	Meyers et al. 2005
194	EST-AR068B09		BI305038	GCACCAGCCTTTGAGAAGAC	GGAAAGCCATACAGGACTGC	2821.6	4681.6						Rink et al. 2002, 2006
195	SW305		AF235267	AGCTTTCATTTTTTTAACCCATC	TCACCTTTCAACCCATCACC	2834.2	4694.2						Hawken et al. 1999
196	SW1708_lo		AF253701	TCAATTCAACCCCTAGCCTG	TTCAAGCACTGACCTCTGTCC	2868.1	4728.1						Hawken et al. 1999
197	SW951		AF235412	TTTCACAACTCTGGCACCAG	GATCGTGCCCAAATGGAC	2923.9	4783.9						Hawken et al. 1999
198	431A20G03		CL412618	TGGGCCTTTAACCACAGCAAG	TCCTTGGGCCTCTGAGATGAG	2930	4790	10o	10	10877501	10877661		Meyers et al. 2005
199	CUGBP2	CUG triplet repeat, RNA binding protein 2	BI336550	GCTGCGGGAGCTTGGAGCTG	TTTGGCAATGACACATGACC	2935	4795		10p13		11418672	11099935	Rink et al. 2002, 2006
200	EST-AR063F03		BI304638	GAAAGGCTGTTATTTCCACCTC	GCAACCCACTGAGCCATAAT	2938	4798						Rink et al. 2002, 2006
201	420A21D09		CL411108	TGGGCTTCCATAGACTGGTCCTAG	TCAGGTGATAGCTGCCTACTTGTG	2980	4840	10o	10	9392800	9393086	9282567	Meyers et al. 2005
202	SW1626		AF253673	GCCAATTTCTAGCAAAGTGACC	TGGAAGATGACATAAGAAAGGG								Hawken et al. 1999
203	UMNp1095		AY285243	AGAAAAATGGTGATGCCAATG	GCTGACATTCTTCTCAGGTCG	3010	4870						Fahrenkrug et al. 2005
204	ITIH2	inter-alpha (globulin) inhibitor H2	NM_213903	CCGAGCTCTCGATATGGAG	CCTCCACTTCACTTCCTGGT	3048.8	4908.8		10p15		7831489	7785238	NM_213903
205	277A10E07		CL343608	CAAAGCAGAACGCCCAGTCAC	GCAGCAGGCTATCCACTCCG	3070	4930	10o	10	7059620	7059757	6949189	Meyers et al. 2005
206	SWR67		AF253673	GTCCTCATGGAGACTAGTTGGG	TCCATGCCATGGACACAG	3083.9	4943.9						Hawken et al. 1999
207	PFKFB3	6-phosphofructo-2-kinase/fructose-2,6-biphosphatase 3	BI186684	CCTGAGACTGCGCGCCAAGAC	ACACAGAGTCGGAAGTCACATG	3094.6	4954.6		10p15.1		6317501	6226903	Rink et al. 2002, 2006
208	FBXO18 (FLJ14590)	F-box protein, helicase, 18	BG384461	TCGTCATCAGGGACAAGTTC	CTCCGGAATCCTGATGTTGT	3116.5	4976.5		10p15.1		6019562	5972200	Uenishi et al. 2004
209	GDI2(2ndmarker)	GDP dissociation inhibitor 2	BI186581	ACCCCAGCTACGTGAAAGAC	CTGGCAGGAGTTGGCGTCAC	3120	4980		10p15			5847192	Aldenhoven et al. 2003
210	GDI2	GDP dissociation inhibitor 2	CL364770	GTGTGCAGTTTGCGACAGTT	CCAAGTCTGGAGCTGGGTTA	3130.5	4990.5		10p15		5924101	5847192	Rogatcheva et al. 2008
211	AKR1C1	aldo-keto reductase family 1, member C1 (dihydrodiol dehydrogenase 1; 20-alpha (3-alpha)-hydroxysteroid dehydrogenase)		ggagtgttttctctccatggtc	cctatttcaatgatccacacga	3149.6	5009.6		10p15-p14		5010445	4995566	Nonneman and Rohrer 2003
212	292A22C08		CL369804	CACCAAGCCAGCTCCTTCAAG	AGCATGTGAGTCAGTGCCAAC	3163.2	5023.2	10o	10	5565948	5566060	5455694	Meyers et al. 2005
213	SW2067		AF225133	GAAGAAATTAAATGCACGTCCC	TTGCTGCTTGTGCCTTTG	3205.4	5065.4						Hawken et al. 1999
214	426A11D11		CL379155	TGCTCGGGGAGTATCTGTTGC	TTGCTCTTTCTGGTGGCGGG	3287.2	5147.2	10o	10	3644641	3644700	3534372	Meyers et al. 2005
215	311A10B11		CL350532	GCTGTGACATATGGGCTTCTCC	GGCCTCGCACCTAGACAGAG	3353.6	5213.6	10o	10	1837378	1837540	1837361	Meyers et al. 2005
216	403B10A04		CL353648	GGTCTGACCCTGGCCTCCTG	CACGGACACGCTCCTCACAC	3400	5260	10o	10	1165151	1165262	1165192	Meyers et al. 2005
	#RH 12,000-rad map positions on the accmulative map distances of SSC10p and SSC10q. For those markers that were typed in the IMpRH 7000-rad panel only, do not have a map position in the RH 12,000-rad map.
	*Segment 10a to 10o refer to the Meyers et al. 2005.
	HUM SEQ START, END position and AVERAGE were copied from Meyers et al. 2005. We plan to use the human gene start position for the comparative map.
	References
	Aldenhoven et al. 2003 Improving the comparative map of porcine chromosome 10 with respect to human chromosomes 1, 9 and 10. Cytogenet Genome Res 102(1-4): 121-127.
	Alexander et al. 2006 Isolation and radiation hybrid mapping of 213 porcine microsatellites. Animal Genetics 37: 596-597.
	Fahrenkrug et al. 2005 Map assignments of 373 previously unreported porcine microsatellites. Animal Genetics 36: 76-86.
	Korwin-Kossakowska et al. 2002 Radiation hybrid mapping of 118 new porcine microsatellites. Animal Genetics 33: 224-227.
	Krause et al. 2002 Radiation hybrid mapping of 273 previously unreported porcine microsatellites. Animal Genetics 33 (6): 477-485.
	Nonneman and Rohrer 2003 Comparative mapping of a region on chromosome 10 containing QTL for reproduction in swine. Animal genetics 34(1):42-46.
	Rink et al. 2002 A first-generation EST RH comparative map of the porcine and human genome, Mamm. Genome 13: 578-587.
	Rink et al. 2006 Radiation hybrid map of the porcine genome comprising 2035 EST loci. Mamm Genome 17(8): 878-885.
	Rogatcheva et al. 2008 Piggy-BACing the human genome I: constructing a porcine BAC physical map through comparative genomics. Anim. Biotechnol. 19 (1): 28-42 2008
	Uenishi et al. 2004 Construction of a database for ESTs derived from porcine full-length cDNA libraries. Nucleic Acids Res. 32 (1): D484-D488.
