# Supplementary material for: An integrated RH map of porcine chromosome 10
Source: BMC Genomics. 2009 May 8;10:211. doi: 10.1186/1471-2164-10-211 (PMC2689272; doi:10.1186/1471-2164-10-211)
Supplement: Additional file 2 — IMpRH7,000-rad mapping vectors for the markers on SSC10. This file provides mapping vector and retention frequency of all SSC10 markers in the IMpRH panel. [file 1471-2164-10-211-S2.doc]

Supplementary Table 3. IMNpRH212,000-rad mapping vectors for the markers on SSC10*
Marker	Vector	Number of "2"	Number of "1"	Retention Frequency**
249B21E11	100111010010101001011010101110000110100011000111011011110110000101001010001101200101100000	1	42	0.47
250A10A12	000111010000111001111100000012001010000001100011011011101100100000111011020012001110000001	3	37	0.41
251A10G03	000011011000111001101000101112110100100100001111001011101110111011010000111101100101001001	1	46	0.51
251B21F12(all)	010001011000000001100100001100111100000110000001011011111021001000100001020021101020010101	4	33	0.37
251B21F12(strong)	000000001000000001100100001100110100000110000000001011111001000000100001000000101000010101	0	25	0.28
252A21E12	001110010010001000011010111000100100100000000100001000111101101000001000111110200101100001	1	34	0.38
260B21E11	011101010000001011110100101101000000010000100010001111111110000011100001021112100111001001	2	40	0.44
261A20C09	000101000000000000011101001010100100100010000000011011101010000010010010101101101101000000	0	30	0.33
263A11F10	010000000000120100101110000000101000000010100111000000111000010010101000110000110101110001	1	30	0.33
267A20H08	010111001000001100101000111100100101110001001010001000111001000001010000001110100100000101	0	35	0.39
268A20B07	000001000000000000102100101000100000110001011000011010100100021001111100021101120100001001	4	29	0.32
269B10G09	000000000001000000200100101000100000100001010100001012100100001000111000002000000000000200	4	17	0.19
272A21B12	010000000010000010002020111100101100100000101012001000110120000001110010111100100000010001	4	29	0.32
272B20A04	000100010010000002010110011100111101000100101011011001111111101101111000001110111101000001	1	44	0.49
273B20A07	010100011210101000010012001100111100000100000100021011101011001000110001011102100000000101	4	34	0.38
275B21F07	001011010011101000000100000101001010010001100000010011100111000111010010001102100000000001	1	32	0.36
277A10E07	100000000010100001010100111000200100001000000002011001110010000101111010001202100101000101	4	29	0.32
277A11F01	101001000010102001001101001001101001000001010001001010100000000101000011000000000001000001	1	26	0.29
278B20E07	000001011110110111101100001000100000001001100000011010001111100000101000001102100101000010	1	34	0.38
281B11A06	110001110000020000001100101010110000100101000000011010101100011000110010000001100100000002	2	29	0.32
286A10F10	100101010011101001110000101111100110111011000010011101100110000011101011001101100111100000	0	46	0.51
287A21G01	200100010010000000000000011010101101210000100011011001111110101001100000000010120101000000	3	30	0.33
289B21A10	000001011110011001111100001010001100200001110011001011100001110000111011101000100110000101	1	40	0.44
292A22C08	100011010000100101000111011120211100000100000001011001111110011001111010011101100101000101	2	42	0.47
295B11A07	000100011000110011211000001000121000000111000011210011101010010000001010000001101001001001	3	32	0.36
299B21B10	010100000010101101110001101101000000000011100001000011101100000001100001001100000000000001	0	29	0.32
301A10H01	110000010000000101010100001100101100000010000100011011110021101000101001010001120010001001	2	32	0.36
306B20B01	100010000010111001101100101101000001000000000001011011100101001102111001110001100011100001	1	37	0.41
309A10G04	010000100000110100001110000000101100010010100001021000120010000011000000010001110000110001	2	27	0.30
309B11E01	100100000000001100000000011102101011000001000001011001111011001000011000010001000001000002	2	27	0.30
311A10B11	000000000010000011121100101120101100000000100000001001100010000111110001111101100110100000	2	32	0.36
311B11C06	200102000110000110101000111100100101101010010000011000100001010000012011111100010111110101	3	38	0.42
325A10C08	010121000000101100100000100100100111000001101111001000111001210010101010011110100000010101	2	37	0.41
325A10E05	110101111010000010111010101101011100101110100001001111110102100001010001011121100111100111	2	49	0.54
339B10G02	100000001101100000100110101100100000100002010110010011100001001000100000101100000001000001	1	28	0.31
355B10H01	100001100100101000101000111101102101010000110000011100101001210000001011101110120111211101	4	41	0.46
367B10F10	001101010000000120101000001011101000100011100011010110100220000021000010000001000100001001	4	28	0.31
396A20G09	000000010000100011001100001000100000100011010010010010110010100000010010110001100101000000	0	27	0.30
398B11F03	010120010010101001110001101101101010000011100201000011101101000001000011011111110110000001	2	40	0.44
402A21F10	000110001000000001101110001101001101000000000001021011110101011000110000011100100000000111	1	33	0.37
416A20C02	011000010210001210001010111010100100000000100011011000110101100011000010111100100101011101	2	38	0.42
416B21C07	010101011110100111000100001000100100000001000001011010111111100001001000011111101100000010	0	38	0.42
420A21D09	101000001000101000011100111010110100101100000001011001101000000001011001010001010111010100	0	36	0.40
426A11D11	010120010000001011001121001101110000000100110000001001101010010011100011120001100110000001	3	34	0.38
426A11G11	101101100000200010002000011110100001100010000010001000111120110000100000000001100000110100	3	28	0.31
426A21F06	011001001001201000000100101101001010000001001000011011100000100101010010000002200000110001	3	28	0.31
430A11E09	001100010001000220002000001011101000000010000011010111100110010001000010100001000100001001	3	27	0.30
431A20G03	101101011100101001011101001011100100011000100002011101100010011121001011011101000112210100	4	43	0.48
ACO1	001121010011101000110100000101001010000001110001010011100111010101000010001101100000000001	1	35	0.39
AKR1C1(AKR1C2)	110011010000100000000111011111111100100100100001011001111110011001111010011101100101000101	0	46	0.51
AQP3	010101000010101101110001101101100010000011100001000011101101110001100001011111110110000001	0	42	0.47
B4GALT1	010101010010101100110001100101100010000001100001001011101101010001000001101101110110000001	0	38	0.42
FLJ35382	011001000000000111101110000101100100000011101111001001100000000000111000010001110100100001	0	34	0.38
CCL21	010101110010101011101000001101111000100110100001001011100101000001010001111101110110100101	0	44	0.49
CRB1	110100010000001101011010011100001001010000000001011001110000100000101000100001100001010001	0	31	0.34
CREM	000001011110110111101100001000100000001000100000011010001111100000101000010002100101010010	1	33	0.37
CSRP1	000100010010000000010110021000010101000100101010011001112111101001110000001110111201000001	3	35	0.39
CTSL2	100101001010101001011110101112000000000000001001011001100000010001101011011101100001100000	1	35	0.39
CUGBP2	100001011001101011001101001000100100110010100001011001000000010011101010011101100100110100	0	38	0.42
MGC10999(C9orf64)	010021011010000010110110101101100100111010100010000111112110000001002001011111100111111101	3	45	0.50
RIG(DDX58)	001011010011101000111100000101001010000001110001010011100111010001000010001102200000000001	2	33	0.37
DG36	011111010000001021110000101101110000010100101010001111101110000011100001011111100111001001	1	44	0.49
DNAI1	010101010010101001101001101101111000100110100001001011100101000001000001211121110100000001	2	39	0.43
ELF3	000100010010000010010110011101111101000110101111021101110111101221111000001201101000000001	4	42	0.47
EPHX1	011001000000100110101010000101101100000011101111001001100000000000111000010001110100100001	0	34	0.38
EST-AR026A10	110011010100000101010101001100101100000010000100011011110011100000101001010011110010001001	0	38	0.42
EST-AR028G06	100100000000000100000000010110101011000001000001011001111011001000011000010001000001000001	0	27	0.30
EST-AR033B10	010011100010001001101010010110101001000000000010001001100000100000001000001101000101010111	0	31	0.34
EST-AR037F03	000101000000110010001101001000100010100011010000011010100010100000010010110001101101100000	0	31	0.34
EST-AR038F06	110100010000100000011110011100001001010000000011011001110000100000011000110001100101000001	0	32	0.36
EST-AR054D10	100101010011100001010000101111100110110011000010011101100110010011101011001101100111100000	0	44	0.49
EST-AR057F09	010010000000001001101010000110100001000000000010001001100000100000000000001101000101010111	0	25	0.28
EST-AR063F03	100001011000110011000101001001100000100010100001011001110010000001100010011101100100110000	0	34	0.38
EST-AR068B09	001101011000110010111110001000000000100000000000110010100000100000001000110000000101010010	0	27	0.30
EST-AR075C09	111000110000001001000110101100100100100011101001001000100000010011110000111101110100010001	0	37	0.41
EST-AR076B09	000101011011000011001001001010111000000110000011010011100110010001101010110001000000001001	0	35	0.39
EST-AR077G07	101000000000000100000000011110101011000001000001010001100011001000111000010001000001000000	0	25	0.28
EST-AR077H08	001000000000000100000000011110100011000001000001010001100011001000111000010001010001000000	0	24	0.27
EST-AR078E06	110100010000100101011010011100001001010000000011011000110000100000011000100001100101000001	0	31	0.34
EST-AR085A08	000100011001000000111110001010000000100000000000010001100010000000000000101101110100000000	0	23	0.26
EST-AR087E06	110001111101100000001110101100100010100001010100011011100111001000110001111101100110000001	0	42	0.47
EST-AR095A03	110100010000001100011010011100001001000000000001011000110010001000101000110001100001010001	0	30	0.33
EST-AR095A11	100100111110101001000100001100111100000100000000011011101011001000100000111101100000010001	0	36	0.40
EST-AR095H03	101101011010101001011010001110000110100001000111011001100110000101001010011101100001100010	0	41	0.46
EST-UNR6162F03	110001000000000000001100101000100000100001011000011010100100011001111010011101110100001001	0	33	0.37
FBP1	100101001010100000211100101111000100110010100010011101100000100011021011010001000110110000	2	37	0.41
FLJ14590	100010010000100001010110111220010110000101000001011001111010011101111010011101100102000102	4	39	0.43
FLJ10210	110001002000000001101100101000110010100101011011111010100100001001111101021101100210000001	3	38	0.42
GDI2	100010010000100001000111111110010100000101000001011001111110011101011010021101000101000101	1	40	0.44
GDI2(secondmarker)	100010010000100001000111111110010110100101000001011001111110011001011010011101100101000101	0	43	0.48
GLRX2	100001100100111000101000111101100101010000110000011100101001110000001011101110110111111101	0	45	0.50
MGC4276(HBLD2)	111011011000101001201100101110110100000100001010001011101120000011011001111111100111001001	2	45	0.50
ITGB1	001101011011000000111100001010000000110000000100010011101010000000110000111101110101000000	0	33	0.37
ITGB1(secondmarker)	001101011001000000111100001010000000100000000000010011101010000000100000101101110100000000	0	27	0.30
ITIH2	100020010010100001011110111001100100101000000001011001110010000101101000011111110011010100	1	39	0.43
ITPKB	111100110000001001000110101100100100100011101001001000100000010011110000111200110100010001	1	36	0.40
KCTD3	111000000010001001000100011110110000000110000010000000100001000000010000100001000000010101	0	24	0.27
LBR	011100000100100102001210000100101000000010101101000000111001220000111000111100110101100001	4	33	0.37
MAP3K8	010110001100000001101110001101001101000000000001011011110101111000110000111110100000000111	0	39	0.43
MLLT10	000101011000110011111000001000111010000111000010110011101010010000001010110001101001001001	0	38	0.42
MSRB2	001101011101000111001000001011101000000010000111010111100110010011100010100001010100001001	0	38	0.42
FLJ11275(NIPSNAP3B)	000001001110000000001100001101110000010100000001011100111011200001111001000001001111000001	1	33	0.37
NR5A2	100100010010000002000000011010101101010000100011011001111110101001100000000010110101000000	1	32	0.36
NRP1	001101011011000000012120001011101000100000000000010011101010000000110000111101110001000000	2	31	0.34
NTRK2	011111010100001001110100101101110000010100001010001111101110000011110001111111100111001001	0	47	0.52
PFKFB3	100011010000100001011110011100000010001001000001011001110010011101111010011101110101000101	0	41	0.46
PHYH	010001001000000001101100101000101010110001011000011010100100000101111100011101110100001001	0	37	0.41
PHYH(secondmarker)	010001001000000001001100101000101010110001011000011010100100000001111100011101120100001001	1	34	0.38
PIP5K2	000101011011000011001002001010111000000110000011010011110110010001101010120001000000001001	2	34	0.38
PIP5K2A	000100011011000001001000001010111000000110000011000010000110010001101010110000000000001001	0	28	0.31
PRTFDC1	111101010010001001101010001010101010100011000111011010101110000011010011011101100101001101	0	45	0.50
PSEN2	121100110000001001000110101200200100100011101001001000100000010011110000121100010100010001	4	32	0.36
PTPRC	100101000110000000101001010011110010000111010001010100101110000010010011010000010011100000	0	34	0.38
RGS2	100001100100111011001001000101100101010000100000011100111001010000001010101110100101011101	0	39	0.43
RNPEP	000100010010000010010110001001010101000100101110001102110111101001111000001201101000000001	2	35	0.39
S0351	011110010010001101011000011000101001100000000101011000110101100200011010110011100101100002	2	37	0.41
SR(OPRS)	010121110010101011101000001101111000110110100001001011100101000001000001221121110110100101	4	42	0.47
STAM	110101010000100001110010001100111100000110000001011011101011001000100001010011101010010101	0	39	0.43
SVIL	100000000100010101100100001101111100000100101001111011100111011000111000111100100000011001	0	40	0.44
SW1103	110001111101100000000110101000100000100000010110000000100110000000100001101100000010000000	0	27	0.30
SW1405	101021100011101001101101101101111011010101000001011011100000000101000011000001100001100001	1	40	0.44
SW1708_lo	001111011011110000111110001010000000120000100000010011111010100000010000111100010101000011	1	37	0.41
SW1991	100010010100000101010100001100101100000010000000011011110011101000101001020011110010001001	1	34	0.38
SW2000	010011010002000000000000101000100000000000000000010101100100221002111000011100001000010100	4	22	0.24
SW2067	000000000000000000001101011120010100100100100000011001101010011001111000011101100100000101	1	31	0.34
SW2195	100100000000001000000010011100101011000001000001011001111011001000011000010002200001000001	2	27	0.30
SW249	010011100010001001101010000110101001000000000010001001100001100000001000001101000101010111	0	31	0.34
SW2491	110100010000000000001100011100001001100000000011001000110000100000011000120001210101000002	3	25	0.28
SW305	001101011000110010111110001000000000100000100000010010100010100000001000111100000101010010	0	30	0.33
SW767	010021100010111001100010000110101001000000000001001001101110000000001100000011010100010111	1	32	0.36
SW830	101100100110101011000000110100110100101100000001010010101001000000011001011101010111010101	0	39	0.43
SW920	110001011101000000100110101100100000100001010110010011100011001000100001101101100111000001	0	37	0.41
SW951	001101011011000000111100001011200100110000010000011011101010001000100000111101110100000000	1	35	0.39
SWR136	101100100010100010001000111110101001100010000010001000101110110000100000000001100000010100	0	31	0.34
SWR158	101000101011101001001101101001101010000001010001011011100000000101000010200001100001110001	1	35	0.39
SWR1849	011111010000001011111100101101210000000100001010001111101210000011010001111111100111001001	2	44	0.49
SWR198	011111010200001011111100101101010000000100001010001111101010000001010001121111100111001001	2	42	0.47
SWR334	001010101011101001001101101001001000000001010001011011100000000101020010002001000201010001	3	31	0.34
SWR493	010001011201000000102100101000100000100001010100111011100100001000111000001100200000000001	3	28	0.31
SWR67	100011010010100001011110011101100000001000000001011001110010011101111010011101110101000101	0	42	0.47
TGFB2	010011100010001001101010021110101001000000110011001001101000000000001000001201200100010111	3	32	0.36
TLR5	011100000000000000001100010100001001000000000011011000121000100000011000100001010101000100	1	24	0.27
TNNI1	100100010000000002010110011102111100000100101011011001112111101001110010001110111101000001	3	41	0.46
SSA2	100001100100111000001000111101200101010000110000011100101001110000001011101110110111111101	1	43	0.48
UBAP(UBAP1)	010100010010101001111001101101101010000011100001000011101101000001000001111111110110000001	0	41	0.46
UBQLN1	110101111010000010110010101101101100111010100000001111111111100001000001011101100111101111	0	50	0.56
UCHL5	100011100100111000001000101101101101010000110000011100101001110100001011101110110111111101	0	46	0.51
UMNp104	100100010011101001110000101111000110110011000010011101100110000011101011001101100111100000	0	43	0.48
UMNp1049	121102010010000000000000011012101000000000100011110001110111101001100000000010110101010000	3	31	0.34
UMNp1095	100000020010100001011120111000000100001000000000011001110010000001101000011111110101010100	2	32	0.36
UMNp1115	001101011201000111001000001010101000000010000111010011100110010011100010100001010100001001	1	35	0.39
UMNp1237	001111011011110000111110001010000100110000000000010011111010100000010000111100010101000010	0	37	0.41
UMNp238	001002001010101001001100101101001010000001001000011021100000100101010010000002100000100001	3	28	0.31
UMNp33	011001000000000111102110000100101100000011101111001001100000000000111000010000110100100001	1	32	0.36
UMNp43	010001011000000002100100001100111100000110000000011011111001001000200001000020101010000201	4	28	0.31
UMNp460	000100011001000111001000001010101000000010000110010011100110010001100010100001011100001001	0	32	0.36
UMNp531	011000010010000101011100011100101001100000000101011000110101100000011000110011100101000101	0	36	0.40
UMNp599	011011001011101001000100101101001010000001001000011011100000100101010010000001200000120001	2	32	0.36
UMNP705	000101011000110011111000001000111010000111000012112011101010010000001010110001101001001001	2	38	0.42
UMNp780	122100110000001001000110001100100100100011101001001000100000010011110000111100010100010002	3	32	0.36
UMNp875	100100010010000000000110011100111100210100100001011001111110101001200010000010111101000000	2	35	0.39
UMNp876	200001011010101000101100101110000100010001100020011001102000110011011010001101000100110000	3	34	0.38
UMNp885	100100000000001000000010011100101001000000000000011001111010001000011000010001000001000002	1	23	0.26
UMNp924	101101011000101011011101001011100100011000100021001101000010011110001010000021000101110100	2	39	0.43
UMNp925	000100010010000000010110021102111101000100101010011001111111101101110000001110111101000001	2	41	0.46
VIM	010011011100000001100100001100111100000110000000011011111001001000100001010011101010010101	0	37	0.41
WAC	000110001100000001101101001001101111000001010000011011110100111000010010111111110100010111	0	43	0.48
WDR26	010000000000101100001100000100101100000010100111000000111000010101101000110001110100110001	0	32	0.36
WDR40A	010100000010101001111001101101101010000011100001000011101101000001000001011111110110000001	0	39	0.43
ZCCHC6	111011011000101001101100101110010100000100001010001011101110000011011001111111100111001001	0	46	0.51
				0.39
* Detailed marker information is present in the Supplementary Table 1.
** Retention fraquency = (no. of "1")/90.
